# Supplementary material for: Cell Segmentation as Strategic Decision Making
Source: Research (Wash D C). 2026 Jun 1;9:1304. doi: 10.34133/research.1304 (PMC13223358; doi:10.34133/research.1304)
Supplement: Supplementary 1 — Figs. S1 to S10 Table S1 [file research.1304.f1.zip]

Archive with 12 entries (12 files):
- Supp Fig 1.pdf
- Supp Fig 10.pdf
- Supp Fig 2.pdf
- Supp Fig 3.pdf
- Supp Fig 4.pdf
- Supp Fig 5.pdf
- Supp Fig 6.pdf
- Supp Fig 7.pdf
- Supp Fig 8.pdf
- Supp Fig 9.pdf
- Supp Table 1.xlsx
- Supplementary Materials.docx
