# Supplementary material for: Cell Segmentation as Strategic Decision Making
Source: Research (Wash D C). 2026 Jun 1;9:1304. doi: 10.34133/research.1304 (PMC13223358; doi:10.34133/research.1304)
Supplement: Supplementary 1 — Figs. S1 to S10 Table S1 [file research.1304.f1.zip › Supp Table 1.xlsx]

## Sheet: Sheet1
Supplementary Table. 1 Assigning cell types to clusters in scFFPE-seq data
Cluster IDs	Assigned cell types
1	T cells
2	Stromal
3	T cells
4	T cells
5	DCIS
6	Invasive tumor
7	Macrophages
8	DCIS
9	Invasive tumor
10	Invasive tumor
11	Myoepithelial
12	B cells
13	Invasive tumor
14	Invasive tumor
15	Invasive tumor
16	Macrophages
17	Endothelial
18	B cells
19	Invasive tumor
20	Stromal
21	Macrophages
22	Plasma cells
